# Supplementary material for: A flat embedding method for transmission electron microscopy reveals an unknown mechanism of tetracycline
Source: Commun Biol. 2021 Mar 8;4:306. doi: 10.1038/s42003-021-01809-8 (PMC7940657; doi:10.1038/s42003-021-01809-8)
Supplement: Supplementary file 5 — Supplementary Data 1 [file 42003_2021_1809_MOESM5_ESM.xlsx]

## Sheet: Figure 3B
Quantification of vancomycin phenotypes from TEM images
Quantified phenotypes: no lesions (healthy), lesionis (affected)
n≥100
	untreated	green	vancomycin	orange
	no lesions	lesions	no lesions	lesions
replicate 1	91.1	8.9	46	98
replicate 2	98	2	33	67
replicate 3	100	0	21	79
mean	96.3667	3.63333	33.3333	81.3333
SD	4.6694	4.6694	12.5033	15.6312

## Sheet: Figure 3C
Quantification of lesion position
Quantified phenotypes: polar, septal, peripheral
n≥100
	vancomycin
	polar	septal	peripheral
replicate 1	44	22	34
replicate 2	51	25	24
replicate 3	53	27	22
mean	49.3333	24.6667	26.6667
SD	4.72582	2.51661	6.4291

## Sheet: Figure 3E
Quantification of nucleoid phenotypes from TEM images
Quantified phenotypes: visible nucleoid (healthy), no visible nucleoid (affected)
n≥100 per condition
	untreated	green	nitrofurantoin	orange
	no DNA	DNA	no DNA	DNA
replicate 1	5.3	94.7	78	27
replicate 2	0	100	95	5
replicate 3	0	100	92	8
mean	1.76667	98.2333	88.3333	13.3333
SD	3.05996	3.05996	9.07377	11.9304

## Sheet: Figure 3F
Quantification of DAPI whole cell fluorescence
Pooled data from 3 experiments
	untreated	nitrofurantoin 5 min	nitrofurantoin 30 min
	612.613	546.614	364.902
	611.776	465.481	389.848
	462.482	525.645	405.205
	492.077	538.121	374.791
	485.216	574.137	381.6
	488.091	675.828	375.865
	581.475	499.74	405.994
	670.423	569.947	365.837
	663.834	598.017	397.285
	632.293	530.03	413.172
	866.526	543.107	427.492
	563.715	584.262	400.504
	544.432	651.03	389.736
	541.183	588.012	398.817
	590.615	569.992	397.501
	648.588	509.383	429.047
	540.426	575.803	384.765
	538.664	576.585	416.129
	626.151	672.533	374.979
	661.478	654.767	385.021
	643.964	536.191	374.971
	590.552	554.768	392.582
	589.041	669.785	381.76
	559.721	658.393	374.271
	574.605	543.164	385.4
	540.881	604.613	381.268
	659.761	628.741	385.353
	597.115	557.856	418.857
	579.88	654.938	364.526
	477.314	664.061	403.62
	535.362	721.31	376.457
	514.238	743.495	382.368
	515.414	700.517	474.433
	551.689	698.843	489.093
	684.207	655.872	423.79
	534.68	661.863	455.6
	615.699	779.309	404.404
	639.385	779.141	422.599
	646.134	756.542	367.716
	635.784	756.727	459.986
	756.847	752.365	451.685
	546.539	737.391	450.554
	550.186	784.191	402.466
	496.28	820.922	391.862
	521.03	691.133	410.948
	429.059	722.922	448.705
	449.384	693.649	451.776
	475.109	763.159	437.769
	479.018	748.934	504.748
	542.555	816.595	434.435
	465.201	637.182	491.573
	426.923	679.771	459.51
	460.837	567.359	507.277
	447.876	602.332	517.875
	514.703	643.236	398.313
	514.869	697.087	374.228
	468.867	906.03	407.693
	477.647	801.924	422.75
	478.957	610.374	434.696
	415.587	620.483	427.387
	351.559	631.63	419.939
	490.72	646.047	489.662
	483.438	586.096	479.191
	453.757	621.333	441.646
	457.432	613.401	487.615
	591.112	585.358	475.184
	473.604	632.99	506.545
	576.36	642.317	549.5
	535.898	509.849	534.102
	569.891	534.293	546.455
	428.218	543.352	520.326
	593.944	525.29	476.207
	565.345	574.137	549.949
	536.243	630.782	602.317
	606.208	495.1	561.986
	539.649	490.005	592.363
	553.22	633.308	623.835
	589.156	634.93	595.413
	587.112	587.42	514.355
	541.07	572.847	593.574
	523.461	598.421	588.497
	513.711	501.088	600.424
	599.383	589.047	618.198
	537.393	621.233	592.819
	481.314	577.475	556.003
	493.788	608.303	526.173
	525.084	620.794	508.523
	556.956	444.417	570.048
	628.379	440.326	576.771
	555.425	527.393	567.313
	577.817	594.042	495.545
	607.305	634.538	518.804
	582.052	640.855	504.817
	411.289	524.961	500.957
	455.963	537.033	455.209
	518.739	595.502	578.738
	460.472	540.558	566.784
	450.414	624.24	561.942
	532.035	603.864	527.271
	563.811	593.127	497.188
mean	545.237	621.799	462.96
SD	78.0162	88.7431	74.6219
p value relative to untreated		1.50561e-08	2.19446e-10

## Sheet: Figure 3H
Quantification of tetracycline phenotypes from TEM images
Quantififed phenotypes: no lesions (healthy), lesions (affected)
n≥100
	untreated	green	tetracycline	orange
	no lesions	lesions	no lesions	lesions
replicate 1	91.1	8.9	9.8	90.2
replicate 2	99	1	19	81
replicate 3	100	0	28	72
mean	96.7	3.3	18.9333	81.0667
SD	4.87545	4.87545	9.10018	9.10018

## Sheet: Figure 3I
Quantification of lesion position in tetracycline-treated cells from TEM images
Quantified phenotypes: membrane-associated, not membrane associated
n≥100
	tetracycline
	membrane-associated	not membrane associated
replicate 1	69	31
replicate 2	90	10
replicate 3	83	17
mean	80.6667	19.3333
SD	10.6927	10.6927

## Sheet: Figure 4C
Quantification of membrane stress phenotypes using the Nile red stain
Quantified phenotype: spotty Nile red stain (healthy cells are smooth, spotty membrane stains were counted as affected)
	widefield	n≥100 per condition
	untreated		tetracycline		anhydrotetracyline
	patches	no patches	patches	no patches	patches	no patches			patches	no patches	SD patches	SD no patches
replicate 1	6	94	93	7	95	5		untreated	10	90	4	4
replicate 2	11	89	76	24	100	0		tetracycline	86	14	9	9
replicate 3	14	86	90	10	89	11		anhydrotetracyline	95	5	6	6
mean	10.3333	89.6667	86.3333	13.6667	94.6667	5.33333
SD	4.04145	4.04145	9.07377	9.07377	5.50757	5.50757
	SIM	n≥50 per condition
	untreated		tetracycline		anhydrotetracyline
	patches	no patches	patches	no patches	patches	no patches			patches	no patches	SD patches	SD no patches
replicate 1	3	97	81	19	97	3		untreated	5	95	2	2
replicate 2	7	93	99	1	99	1		tetracycline	89	11	9	9
replicate 3	4	94	88	12	96	4		anhydrotetracyline	97	2	2	2
mean	4.66667	94.6667	89.3333	10.6667	97.3333	2.66667
SD	2.08167	2.08167	9.07377	9.07377	1.52753	1.52753

## Sheet: Figure 5C
Quantification of protein localization
n≥100 per condition
	MinD	Quantified phenotype: delocalized GFP signal (healthy cells show septal and polar localization; displacement of the GFP signal into the cytosol or membrane patches were counted as affected)
	untreated	tetracycline 5 min	tetracycline 30 min	anhydrotetracycline 5 min	anhydrotetracycline 30 min	gramicidin 5 min
replicate 1	2	82	95	100	100	100
replicate 2	0	73	100	100	99	100
replicate 3	4	90	98	99	95	100
mean	2	81.6667	97.6667	99.6667	98	100
SD	2	8.5049	2.51661	0.57735	2.64575	0
	MinC	Quantified phenotype: delocalized mCherry signal (healthy cells show septal and polar localization; displacement of the mCherry signal into the cytosol or membrane patches were counted as affected)
		MinC localization depends on MinD, hence every cell with delocalized MinD also shows aberrant MinC
	untreated	tetracycline 5 min	tetracycline 30 min	anhydrotetracycline 5 min	anhydrotetracycline 30 min	gramicidin 5 min
replicate 1	2	82	95	100	100	100
replicate 2	0	73	100	100	99	100
replicate 3	4	90	98	99	95	100
mean	2	81.6667	97.6667	99.6667	98	100
SD	2	8.5049	2.51661	0.57735	2.64575	0
	MreB	Quantified phenotype: delocalized mCherry signal (healthy cells show regular spots along the cell membrane, which are excluded from the poles and cell division sites; displacement of the mCherry signal into the cytosol, in membrane patches, or gaps in the pattern were counted as affected)
	untreated	tetracycline 5 min	tetracycline 30 min	anhydrotetracycline 5 min	anhydrotetracycline 30 min	gramicidin 5 min
replicate 1	0	66	57	67	56	100
replicate 2	1	98	83	81	91	100
replicate 3	0	84	76	79	73	100
mean	0.333333	82.6667	72	75.6667	73.3333	100
SD	0.57735	16.0416	13.4536	7.57188	17.5024	0

## Sheet: Figure 5D
Software Version	2.00.17
Plate Number	Plate 1
Date	2018-10-22
Time	17:58:51
Reader Type:	Synergy Mx
Reader Serial Number:	250824
Reading Type	Reader
Procedure Details
Plate Type	96 WELL PLATE
Well Selection	Runtime
Set Temperature	Setpoint 37°C
	Preheat before moving to next step
Start Kinetic	Runtime 0:05:00 (HH:MM:SS), Interval 0:00:30, 11 Reads
Shake	Medium, Continuous
Read	Fluorescence Endpoint
	Full Plate
	Filter Set 1
	Excitation: 651/9,0, Emission: 675/9,0
	Optics: Top, Gain: 100
	Read Speed: Normal, Delay: 100 msec, Measurements/Data Point: 10
	Read Height: 8 mm
End Kinetic
Plate Out/In	add compound
Start Kinetic	Runtime 0:20:00 (HH:MM:SS), Interval 0:00:30, 41 Reads
Shake	Medium, Continuous
Read	Fluorescence Endpoint
	Full Plate
	Filter Set 1
	Excitation: 651/9,0, Emission: 675/9,0
	Optics: Top, Gain: 100
	Read Speed: Normal, Delay: 100 msec, Measurements/Data Point: 10			A7	A8	A9	A10	A11	A12	B7	B8	B9	B10	B11	B12	C7	C8	C9	C10	C11	C12
	Read Height: 8 mm		compound	-	-	LB	MQ	EtOH	DMSO	aTc	Tc	Cm	Km	Gr1	Gr2	aTc	Tc	Cm	Km	Gr1	Gr2
End Kinetic			final conc. ug/ml	-	-	-	-	-	-	2	2	15	3	1	1	2	2	15	3	1	1
Read 1:651,675			Cells	No cells	168	168	168	168	168	168	168	168	168	168	168	No cells	No cells	No cells	No cells	No cells	No cells
			DiSC	DiSC	DiSC	DiSC	DiSC	DiSC	DiSC	DiSC	DiSC	DiSC	DiSC	DiSC	DiSC	DiSC	DiSC	DiSC	DiSC	DiSC	-
			tot.time	No cells	LB	LB	untreated	EtOH	DMSO	anhydrotetracycline	tetracycline	chloramphenicol	kanamycin	gramicidin	gramicidin	aTc (no cells)	Tc (no cells)	Cm(no cells)	Km (no cells)	Gr MW (no cells)	EMPTY
			0	56250	12986	12870	13097	12162	13440	13126	12748	12599	13172	13589	13443	57615	60421	60097	60651	59691	0
			0.5	52473	12759	12733	12696	12252	13471	12740	12629	12170	12872	13478	13456	54995	57134	56984	56912	55897	28
			1	50417	12436	12363	12641	12257	13319	12318	12149	11989	12665	13195	13095	52379	54652	54351	54132	54043	3
			1.5	48734	11826	11883	12223	11840	13168	11812	11858	11577	12300	12859	12957	51353	53193	53055	53254	51914	64
			2	47335	11715	11732	11836	11325	12083	11483	11797	11422	11971	12638	12738	50132	52294	51281	51902	50706	46
			2.5	46846	11433	11547	11447	11163	11846	11353	11502	11136	11676	12162	12321	49480	51169	50236	50486	49194	0
			3	45949	10964	11237	10971	11096	11239	10974	11189	10988	11403	11886	11949	47994	49782	49550	49207	47567	0
			3.5	44737	10919	11107	11157	10634	11219	10825	11075	10805	11171	11753	11747	47132	49086	48497	48355	46745	42
			4	44245	10698	10694	10813	10455	10957	10594	10821	10517	10885	11460	11381	46591	48396	47649	47757	46094	14
			4.5	43580	10448	10537	10862	10240	10846	10619	10691	10477	10719	11148	11282	45532	47624	47379	47111	45974	0
			5	43138	10317	10331	10534	10210	10631	10357	10555	10154	10613	10872	10989	45208	47161	46501	46201	45134	7
Read 2:651,675			5.5	41493	9812	9681	9709	10000	9471	13068	9919	9540	9571	18894	35613	42512	42952	43435	42985	42678	0
add compound			6	41404	9552	9435	9590	9870	9105	13098	9596	9196	9583	20908	47711	42995	42146	42808	42516	41542	0
00:01:00			6.5	40571	9615	9252	9289	9579	9059	13210	9539	9277	9461	24720	50216	42488	42036	42500	42312	40293	3
			7	40169	9318	9217	9205	9340	8741	13515	9302	9112	9264	29298	48817	41966	41884	42041	41851	39815	8
			7.5	39537	9168	9132	9209	9223	8694	13390	9284	8781	9303	33108	47591	42066	41811	41202	41552	39628	0
			8	39488	9053	9042	9017	9066	8437	13714	9221	8938	9402	36393	45066	40990	41691	41263	41022	39520	2
			8.5	38915	9124	9139	8899	8945	8235	13908	9018	8737	9153	39092	43304	41085	41703	40795	40789	39022	8
			9	38655	9165	8979	8975	8916	8118	13946	9111	8871	9016	41316	42282	40971	41121	40670	40695	38561	0
			9.5	38575	9022	8904	8745	8702	8164	14033	9021	8824	8979	42869	41831	40215	40829	40209	40044	38364	32
			10	38294	8976	8958	8768	8512	7930	14224	9022	8643	8897	43213	41002	39842	40727	39661	39721	38107	8
			10.5	38300	8850	8671	8515	8593	7796	14188	8680	8409	8850	43976	40459	40004	40343	39802	39356	37996	0
			11	37733	8606	8660	8404	8346	7784	14178	8782	8309	8715	43929	39227	39646	40101	39468	39107	37899	0
			11.5	37424	8624	8668	8573	8330	7667	14179	8616	8483	8538	44068	39223	39208	40139	39314	38793	37419	8
			12	37141	8543	8542	8278	8151	7499	14002	8505	8251	8602	43691	38086	39400	39895	39290	38260	37243	0
			12.5	37390	8325	8494	8161	8191	7331	14087	8438	8040	8622	43407	37613	38880	39327	39092	38782	36901	0
			13	36976	8417	8369	8189	8082	7363	13836	8194	8012	8355	42808	37388	38583	39370	38363	38523	36690	19
			13.5	36784	8158	8154	8035	7860	7265	13886	8146	7925	8169	42483	37023	38426	39122	38506	38010	36645	30
			14	36752	8142	8080	8039	7727	7031	13672	7961	7831	7978	42665	36768	38406	38909	38103	38122	36612	35
			14.5	36454	7975	8008	7827	7462	6993	13502	7880	7665	8128	41997	37101	38208	38701	37877	37832	36472	0
			15	36209	7899	8054	7736	7472	6734	13418	7681	7597	7945	41369	36585	38318	39113	37971	37762	36169	25
			15.5	35991	7913	7855	7732	7244	6708	13423	7561	7415	7840	41059	35576	37877	38149	37475	37214	36379	0
			16	35954	7771	7628	7691	7233	6636	13123	7252	7401	7745	41121	36058	37915	38258	37323	37304	35884	6
			16.5	35753	7618	7571	7463	7104	6341	12827	7150	7154	7590	40146	35614	37406	38106	37198	36517	35666	53
			17	35394	7487	7527	7326	7088	6316	12747	7104	6938	7696	40141	35782	37826	38012	37096	36814	35681	5
			17.5	35371	7445	7417	7185	6984	6092	12729	6826	6975	7459	39892	35455	37010	37957	36915	36870	35583	0
			18	35053	7273	7310	7227	6890	6171	12428	6599	6883	7420	39580	35235	36933	37995	36656	36474	35453	11
			18.5	35153	7122	7271	7039	6684	5963	12288	6524	6528	7278	39173	34954	37011	37324	36414	36157	35324	0
			19	35002	7233	7115	6953	6611	5865	12364	6368	6436	6982	38968	34656	36600	37048	36458	36230	35410	0
			19.5	34803	7079	7133	6924	6323	5706	12115	6207	6419	7152	39337	34406	36499	37204	36107	35722	35083	10
			20	34903	6948	7025	6816	6332	5687	11848	5973	6172	6851	39210	33700	36131	37126	35973	35900	34541	32
			20.5	34400	6758	6843	6635	6382	5407	11666	5800	6031	6800	38874	34127	35990	36567	35905	35649	34630	0
			21	34379	6658	6796	6590	6110	5427	11563	5686	6008	6733	39006	33602	35904	36596	36076	35313	34407	0
			21.5	33970	6684	6814	6599	5959	5346	11521	5528	5783	6586	38293	33512	35804	36172	35609	35406	33964	0
			22	34180	6475	6521	6321	5899	5137	11369	5399	5606	6563	38362	33477	34918	36272	35139	34973	34305	50
			22.5	33771	6290	6425	6258	5740	5074	11146	5151	5484	6325	37759	33069	35442	36137	35501	35000	34418	0
			23	33762	6299	6404	6204	5582	4958	10989	4956	5244	6309	38014	32547	35053	35907	35208	34825	33743	0
			23.5	33843	6197	6244	6099	5478	4802	10982	4863	5241	6284	38099	32520	35141	35437	34773	34400	33668	0
			24	33235	6030	6176	5885	5349	4704	10809	4752	5035	6112	37827	32152	34865	35424	34674	34618	33295	5
			24.5	33489	5863	5937	5923	5182	4591	10548	4610	4869	6030	37669	31956	34484	35161	34374	34718	33365	1
			25	33094	5790	6044	5778	5113	4539	10387	4556	4749	5921	37311	31896	34865	34874	34338	33787	32904	9
			25.5	32888	5680	5864	5578	4909	4273	10465	4396	4660	5809	37240	31472	34356	35059	33982	34318	32849	19

## Sheet: Figure 5F
Quantification of antibiotic-induced phenotypes in cells stained with DiIC12
Quantified phenotype: aberrant DiIC12 stain (healthy cells have 6-15 regularly distributed and regularly sized spots; deviations from this phenotype including irreluar spot distribution, unusually large spots, and reduced number of spots per cell (≤5) were counted as affected)
n≥100 per condition
	DiIC12
	untreated	tetracycline	anhydrotetracycline	gramicidin
replicate 1	11	100	100	100
replicate 2	0	95	100	100
replicate 3	5	98	100	100
mean	5.33333	97.6667	100	100
SD	5.50757	2.51661	0	0

[truncated: 3 more sheets: Figure 6B, Supplementary Figures 11-13, Supplementary Figure 20]
